# Supplementary material for: The Arabidopsis RNA Polymerase II Carboxyl Terminal Domain (CTD) Phosphatase-Like1 (CPL1) is a biotic stress susceptibility gene
Source: Sci Rep. 2018 Sep 7;8:13454. doi: 10.1038/s41598-018-31837-0 (PMC6128934; doi:10.1038/s41598-018-31837-0)
Supplement: Supplementary file 2 — Supplemental Tables [file 41598_2018_31837_MOESM2_ESM.xlsx]

## Sheet: Table S1
Supplemental Table S1. The cpl1 alleles are not altered in response to the root fungal pathogen Rhizoctonia solani.
The two cpl1 alleles were screened for altered resistance to Rhizoctonia solani AG8. Shown are percentage survivorship of R. solani AG8 inoculated wild-type (WT), cpl1-7 and cpl1-8 seedlings compared to control treated seedlings at 7 and 14 dpi in two separate experiments. The susceptible dsr1 mutant was included as a control. Values are averages ± SE of 3 biological replicates consisting of pool…
	Experiment 1						Experiment 2
	7 dpi		14 dpi				7 dpi		14 dpi
	control	AG8	control	AG8			control	AG8	control	AG8
WT	100 ± 0	100 ± 0	100 ± 0	100 ± 0		WT	100 ± 0	100 ± 0	100 ± 0	100 ± 0
cpl1-7	100 ± 0	85.7 ± 12.4	100 ± 0	66.7 ± 22.0		cpl1-8	100 ± 0	100 ± 0	100 ± 0	100 ± 0
dsr1	100 ± 0	60 ± 23.1	100 ± 0	46.7 ± 17.6 *

## Sheet: Table S2
Supplemental Table S2. cpl1-8 significantly up-regulated genes.
Fold change based on FPKMs from 3 biological replicates. Significance based on Benjamini-Hochberg correction for multiple-testing, p < 0.05 adjusted by the False Discovery Rate (FDR).
Order based on fold change.
AGI	Symbol	Wild-type FPKM	cpl1-8 FPKM	log2(fold change)	FDR-adjusted p-value	Short description
AT5G44120	CRA1	0.236289	53.5157	7.82327	5e-05	RmlC-like cupins superfamily protein
AT5G44430	PDF1.2c	0.05	8.4326	7.39791	5e-05	plant defensin 1.2C
AT2G26020	PDF1.2b	0.05	6.30387	6.97817	5e-05	plant defensin 1.2b
AT1G52390		0.05	3.99085	6.31862	5e-05	unknown
AT4G25200	HSP23.6-MITO	0.170168	12.1515	6.15803	0.00055	mitochondrion-localized small heat shock protein 23.6
AT2G22820		0.05	2.69286	5.75107	0.0013	unknown
AT3G01345		0.678651	34.8664	5.68302	5e-05	Expressed protein
AT1G48130	PER1	0.116469	5.83077	5.64566	0.005	1-cysteine peroxiredoxin 1
AT2G38823		0.05	2.38612	5.57659	5e-05	unknown
AT4G12735		0.436397	20.5983	5.56074	0.0003	unknown
AT5G44420	PDF1.2	0.364449	16.9381	5.53841	0.0041	plant defensin 1.2
AT2G15010		0.05	2.31119	5.53056	5e-05	Plant thionin
AT4G27150	SESA2	0.05	2.14225	5.42105	5e-05	seed storage albumin 2
AT3G03847		0.05	1.94364	5.28069	5e-05	SAUR-like auxin-responsive protein family
AT1G53540		0.44611	16.8746	5.24131	5e-05	HSP20-like chaperones superfamily protein
AT5G12030	HSP17.6A	1.52275	55.3138	5.18288	5e-05	heat shock protein 17.6A
AT1G71000		0.05	1.79864	5.16883	5e-05	Chaperone DnaJ-domain superfamily protein
AT3G21380		0.0749166	2.44776	5.03003	0.00175	Mannose-binding lectin superfamily protein
AT4G25380	SAP10	0.05	1.56257	4.96585	5e-05	stress-associated protein 10
AT5G35660		0.05	1.45098	4.85896	5e-05	Glycine-rich protein family
AT5G12020	HSP17.6II	0.429845	11.8057	4.77952	5e-05	17.6 kDa class II heat shock protein
AT3G21720	ICL	0.0943933	2.53018	4.74441	5e-05	isocitrate lyase
AT5G40430	MYB22	0.05	1.32752	4.73066	5e-05	myb domain protein 22
AT3G46230	HSP17.4	1.72886	44.6126	4.68956	5e-05	heat shock protein 17.4
AT4G28775		0.05	1.19019	4.57312	5e-05	unknown
AT1G15520	PDR12	0.0802402	1.87641	4.54751	5e-05	pleiotropic drug resistance 12
AT4G20810		0.05	1.08726	4.44263	5e-05	transcription initiation factor IIE (TFIIE) alpha subunit family protein / general transcription factor TFIIE family protein
AT5G14110		1.81313	37.735	4.37935	5e-05	Protein of unknown function (DUF 3339)
AT5G61160	AACT1	0.341601	6.82385	4.3202	5e-05	anthocyanin 5-aromatic acyltransferase 1
AT5G10140	FLC	2.79245	53.6802	4.26479	5e-05	K-box region and MADS-box transcription factor family protein
AT4G27140	SESA1	0.05	0.952077	4.25108	5e-05	seed storage albumin 1
AT4G36700		0.0714619	1.27133	4.15302	0.00265	RmlC-like cupins superfamily protein
AT3G46080		0.896108	15.4582	4.10856	5e-05	C2H2-type zinc finger family protein
AT1G54870		0.05	0.83012	4.05332	5e-05	NAD(P)-binding Rossmann-fold superfamily protein
AT2G30770	CYP71A13	0.107315	1.75975	4.03545	5e-05	cytochrome P450, family 71, subfamily A, polypeptide 13
AT1G17180	GSTU25	0.666255	10.415	3.96644	5e-05	glutathione S-transferase TAU 25
AT1G32350	AOX1D	0.627755	9.77274	3.96049	5e-05	alternative oxidase 1D
AT3G25250	AGC2-1	0.186746	2.87855	3.9462	5e-05	AGC (cAMP-dependent, cGMP-dependent and protein kinase C) kinase family protein
AT4G38300		0.134844	1.95879	3.8606	0.0047	glycosyl hydrolase family 10 protein
AT4G08555		2.30803	32.8371	3.8306	5e-05	unknown
AT5G59170		0.142506	2.0209	3.8259	0.00055	Proline-rich extensin-like family protein
AT1G07400		1.82221	25.3821	3.80005	5e-05	HSP20-like chaperones superfamily protein
AT1G70440	SRO3	0.172226	2.39776	3.79932	0.005	similar to RCD one 3
AT2G41730		2.85231	38.5087	3.75498	5e-05	unknown
AT1G71530		0.0546477	0.709381	3.69833	0.00035	Protein kinase superfamily protein
AT4G15236		0.236407	2.99277	3.66213	5e-05	ABC-2 and Plant PDR ABC-type transporter family protein
AT3G54160		0.404368	4.80289	3.57016	5e-05	RNI-like superfamily protein
AT2G29480	GSTU2	0.240267	2.78079	3.53278	0.00015	glutathione S-transferase tau 2
AT1G77960		1.34379	15.3194	3.51098	5e-05	unknown
AT2G29500		2.6477	30.0744	3.50572	5e-05	HSP20-like chaperones superfamily protein
AT5G05410	DREB2A	0.557294	6.1706	3.4689	5e-05	DRE-binding protein 2A
AT1G52990		0.393609	3.99802	3.34445	5e-05	thioredoxin family protein
AT2G42560		0.05	0.489776	3.29212	5e-05	late embryogenesis abundant domain-containing protein / LEA domain-containing protein
AT4G08770		0.368375	3.57571	3.27898	5e-05	Peroxidase superfamily protein
AT5G51440		3.90509	36.6701	3.23118	5e-05	HSP20-like chaperones superfamily protein
AT4G39403	PLS	0.393319	3.61384	3.19976	0.00025	polaris
AT1G03880	CRU2	0.05	0.439395	3.13552	5e-05	cruciferin 2
AT1G69880	TH8	1.65838	14.3174	3.10992	5e-05	thioredoxin H-type 8
AT2G46240	BAG6	1.14365	9.83602	3.10443	5e-05	BCL-2-associated athanogene 6
AT1G21240	WAK3	0.080866	0.688776	3.09043	0.0001	wall associated kinase 3
AT3G28210	PMZ	0.765842	6.46181	3.07682	5e-05	zinc finger (AN1-like) family protein
AT3G20210	DELTA-VPE	0.505704	4.23312	3.06536	0.0049	delta vacuolar processing enzyme
AT2G15490	UGT73B4	0.805576	6.56889	3.02756	5e-05	UDP-glycosyltransferase 73B4
AT5G65080	MAF5	0.281128	2.26497	3.01019	0.0002	K-box region and MADS-box transcription factor family protein
AT1G52690		1.44071	11.554	3.00354	5e-05	Late embryogenesis abundant protein (LEA) family protein
AT2G18193		1.06863	8.37919	2.97105	5e-05	P-loop containing nucleoside triphosphate hydrolases superfamily protein
AT3G26830	PAD3	0.411078	3.20474	2.96272	5e-05	Cytochrome P450 superfamily protein
AT2G35300	LEA18	0.703013	5.39808	2.94082	5e-05	Late embryogenesis abundant protein, group 1 protein
AT2G26150	HSFA2	1.17273	8.74259	2.89819	5e-05	heat shock transcription factor A2
AT3G48640		0.687812	5.05031	2.87629	5e-05	unknown
AT4G33070		0.224438	1.62179	2.85319	5e-05	Thiamine pyrophosphate dependent pyruvate decarboxylase family protein
AT3G51490	TMT3	0.119299	0.84659	2.82708	5e-05	tonoplast monosaccharide transporter3
AT3G58150		0.341102	2.37765	2.80126	0.00045	Optic atrophy 3 protein (OPA3)
AT2G32020		1.06405	7.27131	2.77266	5e-05	Acyl-CoA N-acyltransferases (NAT) superfamily protein
AT2G41240	BHLH100	1.35749	9.27487	2.77239	5e-05	basic helix-loop-helix protein 100
AT1G52560		0.664549	4.42776	2.73613	5e-05	HSP20-like chaperones superfamily protein
AT2G47000	ABCB4	2.24443	14.9229	2.73311	5e-05	ATP binding cassette subfamily B4
AT3G49620	DIN11	0.546689	3.58605	2.7136	5e-05	2-oxoglutarate (2OG) and Fe(II)-dependent oxygenase superfamily protein
AT5G42380	CML37	1.29064	8.29545	2.68424	5e-05	calmodulin like 37
AT1G56650	PAP1	0.379357	2.39366	2.65759	5e-05	production of anthocyanin pigment 1
AT3G56970	BHLH038	1.35372	8.53563	2.65657	5e-05	basic helix-loop-helix (bHLH) DNA-binding superfamily protein
AT1G67460		0.370829	2.33077	2.65198	5e-05	Minichromosome maintenance (MCM2/3/5) family protein
AT3G15670		0.181275	1.10823	2.612	0.00215	Late embryogenesis abundant protein (LEA) family protein
AT2G26010	PDF1.3	0.455041	2.69322	2.56527	0.0033	plant defensin 1.3
AT2G26560	PLA2A	1.61007	9.25779	2.52354	5e-05	phospholipase A 2A
AT1G02520	PGP11	0.200432	1.13562	2.5023	5e-05	P-glycoprotein 11
AT1G05680	UGT74E2	6.67374	36.2616	2.44188	5e-05	Uridine diphosphate glycosyltransferase 74E2
AT1G69710		0.192315	1.04154	2.43717	5e-05	Regulator of chromosome condensation (RCC1) family with FYVE zinc finger domain
AT3G26460		1.88836	10.2087	2.4346	5e-05	Polyketide cyclase/dehydrase and lipid transport superfamily protein
AT1G61440		0.134275	0.718515	2.41983	0.0001	S-locus lectin protein kinase family protein
AT4G37370	CYP81D8	4.63966	24.4257	2.39631	5e-05	cytochrome P450, family 81, subfamily D, polypeptide 8
AT1G56250	PP2-B14	0.162779	0.855257	2.39344	0.00305	phloem protein 2-B14
AT5G55370		0.267684	1.39397	2.3806	0.0021	MBOAT (membrane bound O-acyl transferase) family protein
AT2G43590		2.82147	14.4202	2.35357	5e-05	Chitinase family protein
AT3G04360		0.135459	0.676993	2.32128	0.00255	Calcium-dependent lipid-binding (CaLB domain) family protein
AT1G68120	BPC3	0.775426	3.84274	2.30907	5e-05	basic pentacysteine 3
AT5G14730		1.30263	6.43661	2.30487	5e-05	unknown
AT5G62480	GSTU9	2.11676	10.3495	2.28963	5e-05	glutathione S-transferase tau 9
AT1G15125		4.9468	24.0807	2.28331	5e-05	S-adenosyl-L-methionine-dependent methyltransferases superfamily protein
AT2G36750	UGT73C1	0.63485	3.07791	2.27746	5e-05	UDP-glucosyl transferase 73C1
AT3G50930	BCS1	1.67615	8.09288	2.2715	5e-05	cytochrome BC1 synthesis
AT5G58840		0.446704	2.14062	2.26064	5e-05	Subtilase family protein
AT4G37990	ELI3-2	0.721619	3.41616	2.24306	5e-05	elicitor-activated gene 3-2
AT2G04050		2.65293	12.1582	2.19627	5e-05	MATE efflux family protein
AT5G11412		0.271652	1.22443	2.17228	0.002	RNA-binding (RRM/RBD/RNP motifs) family protein
AT3G56980	BHLH039	1.08568	4.87968	2.16819	5e-05	basic helix-loop-helix (bHLH) DNA-binding superfamily protein
AT1G13520		0.379409	1.70284	2.16611	5e-05	Protein of unknown function (DUF1262)
AT1G21550		0.882791	3.94734	2.16074	5e-05	Calcium-binding EF-hand family protein
AT2G42730		1.9488	8.67715	2.15463	5e-05	F-box family protein
AT2G04070		0.258819	1.13612	2.1341	0.0002	MATE efflux family protein
AT5G57010		0.130903	0.568481	2.11861	0.0018	calmodulin-binding family protein
AT2G15880		3.22837	13.7909	2.09483	5e-05	Leucine-rich repeat (LRR) family protein
AT3G50260	CEJ1	1.03446	4.41457	2.0934	5e-05	cooperatively regulated by ethylene and jasmonate 1
AT5G44440		0.269534	1.14518	2.08703	5e-05	FAD-binding Berberine family protein
AT4G13560	UNE15	2.41731	10.2312	2.0815	5e-05	Late embryogenesis abundant protein (LEA) family protein
AT3G16330		0.723403	3.03518	2.06891	5e-05	unknown
AT1G05575		1.98211	8.26051	2.05919	5e-05	unknown
AT2G03760	SOT12	8.61798	35.7322	2.0518	5e-05	sulphotransferase 12
AT3G46660	UGT76E12	0.353347	1.45497	2.04183	5e-05	UDP-glucosyl transferase 76E12
AT1G67810	SUFE2	1.65628	6.80786	2.03926	5e-05	sulfur E2
AT1G74310	HSP101	5.06043	20.7964	2.039	5e-05	heat shock protein 101
AT4G10200		0.150481	0.611474	2.02271	0.00065	TTF-type zinc finger protein with HAT dimerisation domain
AT1G74590	GSTU10	0.722248	2.93228	2.02146	5e-05	glutathione S-transferase TAU 10
AT5G03860	MLS	0.749123	3.02824	2.01521	5e-05	malate synthase
AT3G19615		0.678523	2.74266	2.01511	0.00305	unknown
AT1G56240	PP2-B13	0.204777	0.825066	2.01046	0.0034	phloem protein 2-B13
AT1G09260		1.01239	4.07193	2.00795	0.0011	Chaperone DnaJ-domain superfamily protein
AT1G26380		0.696629	2.78669	2.00009	5e-05	FAD-binding Berberine family protein
AT1G07485		2.21579	8.8114	1.99155	5e-05	unknown
AT3G51180		2.33625	9.20571	1.97834	5e-05	Zinc finger C-x8-C-x5-C-x3-H type family protein
AT5G10210		1.00416	3.94292	1.97327	5e-05	unknown
AT2G21640		6.66172	26.1047	1.97034	5e-05	unknown
AT5G52640	HSP90.1	10.2668	40.1483	1.96735	5e-05	heat shock protein 90
AT5G45340	CYP707A3	3.61457	14.0468	1.95835	5e-05	cytochrome P450, family 707, subfamily A, polypeptide 3
AT2G35980	YLS9	0.399341	1.54935	1.95597	0.00085	Late embryogenesis abundant (LEA) hydroxyproline-rich glycoprotein family
AT3G63380		0.323576	1.25433	1.95474	5e-05	ATPase E1-E2 type family protein / haloacid dehalogenase-like hydrolase family protein
AT1G05675		0.475344	1.8281	1.9433	5e-05	UDP-Glycosyltransferase superfamily protein
AT1G47395		9.82001	37.2944	1.92516	5e-05	unknown
AT5G10695		5.48574	20.7147	1.9169	5e-05	unknown
AT5G40010	AATP1	0.148013	0.553249	1.90221	0.00505	AAA-ATPase 1
AT3G03370		0.45341	1.69139	1.89932	0.00025	similar to DegP protease 7
AT5G24290		1.34672	4.96665	1.88282	5e-05	Vacuolar iron transporter (VIT) family protein
AT1G69930	GSTU11	0.460372	1.69657	1.88174	0.00055	glutathione S-transferase TAU 11
AT1G18990		1.02038	3.75093	1.87814	5e-05	Protein of unknown function, DUF593
AT5G44980		1.28146	4.69828	1.87434	5e-05	F-box/RNI-like/FBD-like domains-containing protein
AT1G70820		8.60091	31.4234	1.86928	5e-05	phosphoglucomutase, putative / glucose phosphomutase, putative
AT2G29460	GSTU4	2.19276	8.00824	1.86873	5e-05	glutathione S-transferase tau 4
AT5G11100	SYTD	2.32075	8.4743	1.86851	5e-05	Calcium-dependent lipid-binding (CaLB domain) family protein
AT3G53800	Fes1B	2.77061	10.0246	1.85527	5e-05	Fes1B
AT1G61800	GPT2	0.252866	0.913778	1.85347	0.0006	glucose-6-phosphate/phosphate translocator 2
AT2G36790	UGT73C6	1.38128	4.85342	1.81299	5e-05	UDP-glucosyl transferase 73C6
AT1G61400		1.05936	3.71632	1.81068	5e-05	S-locus lectin protein kinase family protein
AT2G36780		0.61376	2.1488	1.80779	5e-05	UDP-Glycosyltransferase superfamily protein
AT2G32210		0.85235	2.97022	1.80105	0.0012	unknown
AT1G47400		3.06387	10.673	1.80054	5e-05	unknown
AT3G54150		0.538819	1.87663	1.80027	5e-05	S-adenosyl-L-methionine-dependent methyltransferases superfamily protein
AT5G35735		3.17628	11.0058	1.79286	5e-05	Auxin-responsive family protein
AT3G26790	FUS3	0.195398	0.670225	1.77823	0.00395	AP2/B3-like transcriptional factor family protein
AT3G47090		0.230435	0.78965	1.77685	5e-05	Leucine-rich repeat protein kinase family protein
AT2G17690	SDC	0.192201	0.654549	1.76789	0.0043	F-box family protein with a domain of unknown function (DUF295)
AT5G41820	RGTA2	0.265797	0.897548	1.75566	0.0002	RAB geranylgeranyl transferase alpha subunit 2
AT4G01360		0.423544	1.42477	1.75015	5e-05	unknown
AT1G78340	GSTU22	0.402315	1.34289	1.73894	0.0019	glutathione S-transferase TAU 22
AT2G23110		0.558006	1.86118	1.73787	0.00325	Late embryogenesis abundant protein, group 6
AT4G12500		0.794644	2.62948	1.7264	0.00035	Bifunctional inhibitor/lipid-transfer protein/seed storage 2S albumin superfamily protein
AT1G56300		0.554835	1.82902	1.72094	0.00055	Chaperone DnaJ-domain superfamily protein
AT4G03490		0.272105	0.894953	1.71765	0.0002	Ankyrin repeat family protein
AT2G39030		0.670078	2.17875	1.7011	0.0006	Acyl-CoA N-acyltransferases (NAT) superfamily protein
AT4G27970	SLAH2	0.271627	0.87953	1.6951	0.00055	SLAC1 homologue 2
AT1G61340		1.87827	6.07503	1.69349	5e-05	F-box family protein
AT4G27440	PORB	79.8243	257.742	1.69103	5e-05	protochlorophyllide oxidoreductase B
AT3G02480		3.16208	10.1335	1.68018	5e-05	Late embryogenesis abundant protein (LEA) family protein
AT2G32030		1.52953	4.87736	1.67301	5e-05	Acyl-CoA N-acyltransferases (NAT) superfamily protein
AT2G29490	GSTU1	3.15992	10.005	1.66276	5e-05	glutathione S-transferase TAU 1
AT1G22380	UGT85A3	0.461111	1.45863	1.66143	5e-05	UDP-glucosyl transferase 85A3
AT1G17170	GSTU24	9.07695	28.6353	1.65752	5e-05	glutathione S-transferase TAU 24
AT1G15825		1.15292	3.6139	1.64827	0.0047	hydroxyproline-rich glycoprotein family protein
AT5G16960		0.265777	0.824548	1.63339	0.0036	Zinc-binding dehydrogenase family protein
AT5G02200	FHL	8.94772	27.7486	1.63282	5e-05	far-red-elongated hypocotyl1-like
AT4G15390		1.05732	3.27553	1.63132	5e-05	HXXXD-type acyl-transferase family protein
AT4G04490	CRK36	0.603071	1.86475	1.62858	5e-05	cysteine-rich RLK (RECEPTOR-like protein kinase) 36
AT3G23550		1.31707	4.07167	1.62829	5e-05	MATE efflux family protein
AT3G17520		0.709692	2.19116	1.62643	5e-05	Late embryogenesis abundant protein (LEA) family protein
AT3G26740	CCL	351.844	1081.8	1.62043	5e-05	CCR-like
AT1G66090		2.5907	7.84676	1.59875	5e-05	Disease resistance protein (TIR-NBS class)
AT5G27420	CNI1	1.97994	5.98594	1.59613	5e-05	carbon/nitrogen insensitive 1
AT1G22570		1.09342	3.3016	1.59432	5e-05	Major facilitator superfamily protein
AT1G02670		0.96032	2.88173	1.58535	5e-05	P-loop containing nucleoside triphosphate hydrolases superfamily protein
AT1G61470		1.75613	5.26061	1.58283	5e-05	Polynucleotidyl transferase, ribonuclease H-like superfamily protein
AT1G60960	IRT3	11.7867	35.2703	1.5813	5e-05	iron regulated transporter 3
AT2G19900	NADP-ME1	0.218341	0.652442	1.57926	0.001	NADP-malic enzyme 1
AT1G72520		1.10297	3.28391	1.57403	5e-05	PLAT/LH2 domain-containing lipoxygenase family protein
AT1G53625		1.25266	3.70916	1.5661	0.0013	unknown
AT3G04720	PR4	34.4161	101.105	1.55471	5e-05	pathogenesis-related 4
AT2G27389		0.687389	2.01183	1.54931	0.0021	unknown
AT4G38700		3.7588	10.969	1.54509	5e-05	Disease resistance-responsive (dirigent-like protein) family protein
AT1G19020		11.2343	32.6591	1.53957	5e-05	unknown
AT3G16530		20.6226	59.8629	1.53744	5e-05	Legume lectin family protein
AT5G01380		0.383475	1.11207	1.53604	0.00155	Homeodomain-like superfamily protein
AT5G11470		1.50085	4.34082	1.53218	5e-05	bromo-adjacent homology (BAH) domain-containing protein
AT1G14870	PCR2	8.18704	23.6473	1.53026	5e-05	PLANT CADMIUM RESISTANCE 2
AT5G37750		0.530166	1.52956	1.52859	0.0003	Chaperone DnaJ-domain superfamily protein
AT1G64110		0.595927	1.71264	1.52301	5e-05	P-loop containing nucleoside triphosphate hydrolases superfamily protein
AT2G13660		0.448473	1.28678	1.52067	0.00505	unknown
AT5G22140		1.26037	3.61121	1.51864	5e-05	FAD/NAD(P)-binding oxidoreductase family protein
AT1G75960		0.981363	2.80864	1.51701	5e-05	AMP-dependent synthetase and ligase family protein
AT1G52040	MBP1	5.04259	14.4253	1.51636	5e-05	myrosinase-binding protein 1
AT2G36800	DOGT1	8.71013	24.8817	1.51432	5e-05	don-glucosyltransferase 1
AT1G02620		0.71026	2.02645	1.51253	0.00335	Ras-related small GTP-binding family protein
AT3G44713		0.547181	1.55417	1.50605	5e-05	unknown
AT5G59820	RHL41	6.96402	19.7245	1.502	5e-05	C2H2-type zinc finger family protein
AT1G16400	CYP79F2	13.7776	38.9031	1.49756	5e-05	cytochrome P450, family 79, subfamily F, polypeptide 2
AT4G30660		11.4013	31.9742	1.48771	5e-05	Low temperature and salt responsive protein family
AT4G39670		1.42509	3.97983	1.48166	5e-05	Glycolipid transfer protein (GLTP) family protein
AT1G72416		2.6286	7.32553	1.47864	5e-05	Chaperone DnaJ-domain superfamily protein
AT5G13210		0.860565	2.39443	1.47632	5e-05	Uncharacterised conserved protein UCP015417, vWA
AT4G35180	LHT7	0.271657	0.755714	1.47605	0.00535	LYS/HIS transporter 7
AT1G18265		1.26679	3.52206	1.47524	5e-05	Protein of unknown function, DUF593
AT2G46400	WRKY46	2.60319	7.23523	1.47476	5e-05	WRKY DNA-binding protein 46
AT3G13950		1.43414	3.95772	1.46448	5e-05	unknown
AT4G37030		0.811084	2.23661	1.46339	5e-05	unknown
AT3G09350	Fes1A	9.52611	26.2454	1.4621	5e-05	Fes1A
AT1G16030	Hsp70b	2.77401	7.61274	1.45644	5e-05	heat shock protein 70B
AT5G44160	NUC	0.399839	1.09611	1.4549	0.00035	C2H2-like zinc finger protein
AT4G25480	DREB1A	0.532825	1.45896	1.45321	0.00215	dehydration response element B1A
AT1G33720	CYP76C6	2.04229	5.55483	1.44356	5e-05	cytochrome P450, family 76, subfamily C, polypeptide 6
AT1G62770		2.60764	7.08641	1.44231	5e-05	Plant invertase/pectin methylesterase inhibitor superfamily protein
AT3G24495	MSH7	2.59005	7.00522	1.43545	5e-05	MUTS homolog 7
AT1G51520		1.17154	3.1641	1.43339	5e-05	RNA-binding (RRM/RBD/RNP motifs) family protein
AT2G01860	EMB975	12.5718	33.7348	1.42405	5e-05	Tetratricopeptide repeat (TPR)-like superfamily protein
AT1G78600	LZF1	5.33224	14.2928	1.42247	5e-05	light-regulated zinc finger protein 1
AT5G26340	MSS1	4.86776	13.0258	1.42004	5e-05	Major facilitator superfamily protein
AT5G05340		0.470885	1.25497	1.4142	0.0012	Peroxidase superfamily protein
AT1G26410		0.313196	0.832254	1.40996	0.00105	FAD-binding Berberine family protein
AT5G43440		11.9492	31.6112	1.40353	5e-05	2-oxoglutarate (2OG) and Fe(II)-dependent oxygenase superfamily protein
AT2G15890	MEE14	19.0455	50.3509	1.40257	5e-05	maternal effect embryo arrest 14
AT2G38470	WRKY33	16.9372	44.6631	1.39889	5e-05	WRKY DNA-binding protein 33
AT1G30755		2.61776	6.89201	1.39659	5e-05	Protein of unknown function (DUF668)
AT1G51940		4.99775	13.1127	1.39161	5e-05	protein kinase family protein / peptidoglycan-binding LysM domain-containing protein
AT2G43920	HOL2	28.8936	75.285	1.38161	5e-05	S-adenosyl-L-methionine-dependent methyltransferases superfamily protein
AT1G66700	PXMT1	0.5368	1.39419	1.37698	0.0004	S-adenosyl-L-methionine-dependent methyltransferases superfamily protein
AT3G29320		18.2718	47.2657	1.37118	5e-05	Glycosyl transferase, family 35
AT3G49110	PRXCA	12.6909	32.7704	1.3686	5e-05	peroxidase CA
AT4G21670	CPL1	9.28625	23.9055	1.36417	5e-05	C-terminal domain phosphatase-like 1
AT5G52940		0.682737	1.75698	1.3637	0.00035	Protein of unknown function (DUF295)
AT5G45820	CIPK20	36.2322	92.5889	1.35357	5e-05	CBL-interacting protein kinase 20
AT5G66640	DAR3	1.21474	3.09654	1.35001	5e-05	DA1-related protein 3
AT1G02920	GSTF7	17.3826	44.3057	1.34985	5e-05	glutathione S-transferase 7
AT1G05300	ZIP5	1.94045	4.93254	1.34594	5e-05	zinc transporter 5 precursor
AT2G45570	CYP76C2	1.25013	3.16968	1.34226	5e-05	cytochrome P450, family 76, subfamily C, polypeptide 2
AT2G33830		48.3674	122.159	1.33665	5e-05	Dormancy/auxin associated family protein
AT1G80420	ATXRCC1	21.4233	53.9694	1.33296	5e-05	BRCT domain-containing DNA repair protein
AT1G64310		0.307666	0.773829	1.33065	0.00465	Tetratricopeptide repeat (TPR)-like superfamily protein
AT3G22910		0.249079	0.626129	1.32985	0.001	ATPase E1-E2 type family protein / haloacid dehalogenase-like hydrolase family protein
AT3G50700	IDD2	4.08301	10.2475	1.32756	5e-05	indeterminate(ID)-domain 2
AT1G67520		0.497254	1.24479	1.32385	0.0002	lectin protein kinase family protein
AT2G03530	UPS2	7.33171	18.3158	1.32086	5e-05	ureide permease 2
AT1G10040		0.590922	1.47302	1.31774	0.00035	alpha/beta-Hydrolases superfamily protein
AT4G23240	CRK16	1.45911	3.63668	1.31753	5e-05	cysteine-rich RLK (RECEPTOR-like protein kinase) 16
AT5G25250		0.992345	2.46254	1.31123	5e-05	SPFH/Band 7/PHB domain-containing membrane-associated protein family
AT5G26270		6.87092	16.9479	1.30253	5e-05	unknown
AT1G45163		3.27872	8.08729	1.30252	5e-05	unknown
AT5G13080	WRKY75	3.07212	7.54563	1.29641	5e-05	WRKY DNA-binding protein 75
AT2G14247		10.6402	26.0698	1.29285	5e-05	Expressed protein
AT1G76650	CML38	3.73918	9.06787	1.27804	5e-05	calmodulin-like 38
AT2G36770		1.74032	4.2067	1.27334	5e-05	UDP-Glycosyltransferase superfamily protein
AT2G27690	CYP94C1	0.502592	1.21145	1.26927	0.00035	cytochrome P450, family 94, subfamily C, polypeptide 1
AT1G06160	ORA59	1.1056	2.66095	1.26711	0.0007	octadecanoid-responsive Arabidopsis AP2/ERF 59
AT2G30750	CYP71A12	1.41647	3.40519	1.26543	5e-05	cytochrome P450, family 71, subfamily A, polypeptide 12
AT1G64320		0.632918	1.51899	1.26302	0.00045	myosin heavy chain-related
AT1G23060		1.93531	4.64427	1.26289	5e-05	unknown
AT2G41260	M17	12.0284	28.7688	1.25806	5e-05	glycine-rich protein / late embryogenesis abundant protein (M17)
AT2G20560		6.8014	16.2489	1.25643	5e-05	DNAJ heat shock family protein
AT1G61280		3.84512	9.14628	1.25016	0.0005	Phosphatidylinositol N-acetylglucosaminyltransferase, GPI19/PIG-P subunit
AT2G15480	UGT73B5	3.96965	9.44188	1.25006	5e-05	UDP-glucosyl transferase 73B5
AT2G18969		7.94024	18.8682	1.2487	5e-05	unknown
AT4G23840		4.98552	11.8181	1.24518	5e-05	Leucine-rich repeat (LRR) family protein
AT3G61190	BAP1	3.32658	7.88377	1.24484	5e-05	BON association protein 1
AT3G28580		0.313656	0.742248	1.24272	0.0051	P-loop containing nucleoside triphosphate hydrolases superfamily protein
AT5G23810	AAP7	0.973519	2.30265	1.24202	5e-05	amino acid permease 7
AT5G25280		124.692	294.412	1.23946	5e-05	serine-rich protein-related
AT1G26420		0.713035	1.68264	1.23868	5e-05	FAD-binding Berberine family protein
AT5G01550	LECRKA4.2	0.419194	0.987698	1.23645	0.0005	lectin receptor kinase a4
AT2G27380	EPR1	2.9227	6.88052	1.23522	5e-05	extensin proline-rich 1
AT1G18330	EPR1	2.9227	6.88052	1.23522	5e-05	Homeodomain-like superfamily protein
AT4G12900		1.73314	4.07034	1.23176	0.0003	Gamma interferon responsive lysosomal thiol (GILT) reductase family protein
AT1G14250		3.4025	7.98531	1.23075	5e-05	GDA1/CD39 nucleoside phosphatase family protein
AT4G23200	CRK12	0.932657	2.18177	1.22608	0.0001	cysteine-rich RLK (RECEPTOR-like protein kinase) 12
AT1G52100		25.1608	58.7838	1.22424	5e-05	Mannose-binding lectin superfamily protein
AT5G41750		0.61505	1.43356	1.22083	5e-05	Disease resistance protein (TIR-NBS-LRR class) family
AT5G64860	DPE1	4.52351	10.5043	1.21547	5e-05	disproportionating enzyme
AT5G41740		3.10425	7.18052	1.20984	5e-05	Disease resistance protein (TIR-NBS-LRR class) family
AT5G08240		1.42424	3.28165	1.20423	5e-05	unknown
AT5G50760		2.52647	5.8173	1.20323	0.0001	SAUR-like auxin-responsive protein family
AT1G28330	DYL1	60.8925	140.192	1.20306	5e-05	dormancy-associated protein-like 1
AT5G53060		6.0665	13.9246	1.1987	5e-05	RNA-binding KH domain-containing protein
AT5G63810	BGAL10	5.05444	11.565	1.19415	5e-05	beta-galactosidase 10
AT4G14270		36.8573	84.0713	1.18966	5e-05	similarity to dehydration-induced protein (ERD15)
AT1G78460		49.4259	112.627	1.18822	5e-05	SOUL heme-binding family protein
AT1G72660		0.436715	0.99489	1.18784	0.0025	P-loop containing nucleoside triphosphate hydrolases superfamily protein
AT1G43910		3.35125	7.62682	1.18638	0.00075	P-loop containing nucleoside triphosphate hydrolases superfamily protein
AT4G17490	ERF6	7.55483	17.1451	1.18233	5e-05	ethylene responsive element binding factor 6
AT5G38040		2.6881	6.06399	1.17368	5e-05	UDP-Glycosyltransferase superfamily protein
AT3G22370	AOX1A	12.5825	28.3729	1.1731	5e-05	alternative oxidase 1A
AT4G11290		2.37486	5.3199	1.16356	5e-05	Peroxidase superfamily protein
AT4G38570	PIS2	10.3972	23.255	1.16135	5e-05	probable CDP-diacylglycerol--inositol 3-phosphatidyltransferase 2
AT1G28480	GRX480	1.33625	2.98784	1.16091	0.00505	Thioredoxin superfamily protein
AT3G18080	BGLU44	48.5728	108.447	1.15878	5e-05	B-S glucosidase 44
AT4G16260		8.90692	19.8747	1.15793	5e-05	Glycosyl hydrolase superfamily protein
AT3G46370		1.71946	3.83178	1.15605	5e-05	Leucine-rich repeat protein kinase family protein
AT1G77210	STP14	12.7815	28.4785	1.15581	5e-05	sugar transporter 14
AT4G39190		1.05894	2.35694	1.1543	0.0001	unknown
AT1G15890		0.812233	1.80189	1.14955	5e-05	Disease resistance protein (CC-NBS-LRR class) family
AT3G52400	SYP122	6.77266	15.0211	1.1492	5e-05	syntaxin of plants 122
AT2G22880		3.35903	7.44294	1.14783	0.00555	VQ motif-containing protein
AT3G53480	PDR9	1.59617	3.52625	1.14352	5e-05	pleiotropic drug resistance 9
AT1G76240		25.2998	55.7919	1.14093	5e-05	Arabidopsis protein of unknown function (DUF241)
AT5G66080		5.75279	12.6788	1.14008	5e-05	Protein phosphatase 2C family protein
AT5G44070	PCS1	1.65684	3.64686	1.13822	5e-05	phytochelatin synthase 1 (PCS1)
AT5G02190	PCS1	1.65684	3.64686	1.13822	5e-05	Eukaryotic aspartyl protease family protein
AT3G09270	GSTU8	8.79905	19.3116	1.13405	5e-05	glutathione S-transferase TAU 8
AT5G49690		0.756229	1.65958	1.13392	0.0004	UDP-Glycosyltransferase superfamily protein
AT3G27250		3.16517	6.93157	1.1309	5e-05	unknown
AT3G53990		52.526	114.767	1.12761	5e-05	Adenine nucleotide alpha hydrolases-like superfamily protein
AT5G12930		2.04148	4.45817	1.12684	5e-05	unknown
AT3G30720	QQS	5.33167	11.5651	1.11711	5e-05	qua-quine starch
AT2G37390		2.63179	5.70116	1.11521	5e-05	Chloroplast-targeted copper chaperone protein
AT3G26290	CYP71B26	31.0438	67.0777	1.11153	5e-05	cytochrome P450, family 71, subfamily B, polypeptide 26
AT5G06690	WCRKC1	10.9818	23.7169	1.1108	5e-05	WCRKC thioredoxin 1
AT4G14230		3.15041	6.80282	1.11059	5e-05	CBS domain-containing protein with a domain of unknown function (DUF21)
AT5G36910	THI2.2	171.36	369.985	1.11044	5e-05	thionin 2.2
AT3G21780	UGT71B6	2.36594	5.10196	1.10864	5e-05	UDP-glucosyl transferase 71B6
AT1G01480	ACS2	0.338308	0.728174	1.10595	0.0044	1-amino-cyclopropane-1-carboxylate synthase 2
AT1G35210		2.13035	4.57095	1.1014	0.001	unknown
AT5G66880	SNRK2.3	10.998	23.5712	1.09979	5e-05	sucrose nonfermenting 1(SNF1)-related protein kinase 2.3
AT1G69380		4.28305	9.16401	1.09734	5e-05	Protein of unknown function (DUF155)
AT3G44450		3.7034	7.91314	1.0954	0.0001	unknown
AT1G14520	MIOX1	4.12778	8.8183	1.09513	5e-05	myo-inositol oxygenase 1
AT3G47160		5.72767	12.2329	1.09474	5e-05	RING/U-box superfamily protein
AT5G25930		2.09023	4.45987	1.09334	5e-05	Protein kinase family protein with leucine-rich repeat domain
AT3G25770	AOC2	18.352	39.133	1.09245	5e-05	allene oxide cyclase 2
AT1G59860		2.89646	6.17464	1.09207	0.0001	HSP20-like chaperones superfamily protein
AT1G49490		1.15077	2.44956	1.08992	5e-05	Leucine-rich repeat (LRR) family protein
AT5G01720		14.1099	29.9117	1.084	5e-05	RNI-like superfamily protein
AT5G11610		3.0876	6.53092	1.0808	5e-05	Exostosin family protein
AT4G15160		1.2845	2.71414	1.07929	0.00045	Bifunctional inhibitor/lipid-transfer protein/seed storage 2S albumin superfamily protein
AT4G10600		2.85355	6.02036	1.07709	5e-05	RING/FYVE/PHD zinc finger superfamily protein
AT1G49032		51.7914	108.998	1.07352	5e-05	unknown
AT1G05805		9.50603	19.9887	1.07227	5e-05	basic helix-loop-helix (bHLH) DNA-binding superfamily protein
AT4G34131	UGT73B3	3.67236	7.71369	1.07071	0.00205	UDP-glucosyl transferase 73B3
AT3G08970	ATERDJ3A	1.54445	3.24352	1.07047	5e-05	DNAJ heat shock N-terminal domain-containing protein
AT1G79460	GA2	1.62936	3.41996	1.06968	5e-05	Terpenoid cyclases/Protein prenyltransferases superfamily protein
AT1G07410	RABA2b	2.3579	4.94103	1.06731	0.00045	RAB GTPase homolog A2B
AT5G38850		6.50086	13.6221	1.06725	5e-05	Disease resistance protein (TIR-NBS-LRR class)
AT1G76590		3.38076	7.08093	1.06659	5e-05	PLATZ transcription factor family protein
AT2G43570	CHI	4.16145	8.70375	1.06455	5e-05	chitinase, putative
AT2G18196		2.50951	5.24746	1.06421	0.0001	Heavy metal transport/detoxification superfamily protein
AT1G72900		8.03822	16.8003	1.06354	5e-05	Toll-Interleukin-Resistance (TIR) domain-containing protein
AT5G25450		2.12345	4.437	1.06318	0.00025	Cytochrome bd ubiquinol oxidase, 14kDa subunit
AT2G43050	ATPMEPCRD	6.18117	12.8731	1.05841	5e-05	Plant invertase/pectin methylesterase inhibitor superfamily
AT1G25275		134.23	279.237	1.05678	5e-05	unknown
AT1G71990	FUT13	8.1517	16.9434	1.05555	5e-05	fucosyltransferase 13
AT5G01760		0.665668	1.38146	1.05332	0.00075	ENTH/VHS/GAT family protein
AT1G04700		0.504111	1.04328	1.04931	0.00015	PB1 domain-containing protein tyrosine kinase
AT2G17036		3.75448	7.76936	1.04918	5e-05	F-box family protein with a domain of unknown function (DUF295)
AT3G12915		3.63222	7.50717	1.04742	5e-05	Ribosomal protein S5/Elongation factor G/III/V family protein
AT5G62350		72.0664	148.507	1.04314	5e-05	Plant invertase/pectin methylesterase inhibitor superfamily protein
AT4G21323		1.20148	2.47537	1.04283	5e-05	Subtilase family protein
AT3G10020		120.893	248.692	1.04063	5e-05	unknown
AT5G36220	CYP81D1	12.9624	26.6445	1.0395	5e-05	cytochrome p450 81d1
AT4G01130		2.17512	4.47095	1.03949	0.0001	GDSL-like Lipase/Acylhydrolase superfamily protein
AT2G47890		3.45396	7.08853	1.03723	5e-05	B-box type zinc finger protein with CCT domain
AT1G02930	GSTF6	13.615	27.9408	1.03718	5e-05	glutathione S-transferase 6
AT5G12940		18.6359	38.217	1.03613	5e-05	Leucine-rich repeat (LRR) family protein
AT2G19240		0.486412	0.996623	1.03487	0.00145	Ypt/Rab-GAP domain of gyp1p superfamily protein
AT2G43610		1.09346	2.23871	1.03377	0.00205	Chitinase family protein
AT4G09000	GRF1	3.52495	7.215	1.0334	5e-05	general regulatory factor 1
AT2G22840	GRF1	3.52495	7.215	1.0334	5e-05	growth-regulating factor 1
AT2G41380		17.7263	36.2492	1.03206	5e-05	S-adenosyl-L-methionine-dependent methyltransferases superfamily protein
AT3G57380		1.38326	2.82107	1.02817	5e-05	Glycosyltransferase family 61 protein
AT2G22122		8.74492	17.8056	1.02581	5e-05	unknown
AT4G22250		2.00165	4.07205	1.02457	0.0003	RING/U-box superfamily protein
AT2G45050	GATA2	7.1741	14.5779	1.02291	5e-05	GATA transcription factor 2
AT3G04420	NAC048	0.753412	1.52813	1.02026	0.0046	NAC domain containing protein 48
AT1G30040	GA2OX2	1.03946	2.10668	1.01913	0.00075	gibberellin 2-oxidase
AT2G37678	FHY1	5.70563	11.5526	1.01776	5e-05	far-red elongated hypocotyl 1
AT2G21200		5.15914	10.4451	1.01762	0.00225	SAUR-like auxin-responsive protein family
AT2G20720		3.16963	6.40618	1.01515	5e-05	Pentatricopeptide repeat (PPR) superfamily protein
AT1G18710	MYB47	9.40457	18.9979	1.0144	5e-05	myb domain protein 47
AT4G05330	AGD13	2.21653	4.46861	1.01153	0.00015	ARF-GAP domain 13
AT2G34430	LHB1B1	1534.51	3089.86	1.00976	5e-05	light-harvesting chlorophyll-protein complex II subunit B1
AT3G55880		5.81339	11.7035	1.00949	5e-05	Alpha/beta hydrolase related protein
AT3G57580		2.40849	4.84856	1.00943	5e-05	F-box and associated interaction domains-containing protein
AT4G12400		7.42966	14.9558	1.00934	5e-05	stress-inducible protein, putative
AT1G07135		19.2649	38.7732	1.00908	5e-05	glycine-rich protein
AT5G05640		0.751242	1.50965	1.00686	0.0047	nucleoprotein-related
AT4G34950		0.683334	1.37097	1.00454	0.0013	Major facilitator superfamily protein
AT1G26390		0.836	1.67705	1.00435	0.001	FAD-binding Berberine family protein
AT1G24140		0.881483	1.7674	1.00363	0.0013	Matrixin family protein
AT4G30180		3.12999	6.27006	1.00232	0.0002	sequence-specific DNA binding transcription factors;transcription regulators
AT1G76680	OPR1	41.0306	82.1577	1.00169	5e-05	12-oxophytodienoate reductase 1

## Sheet: Table S3
Supplemental Table S3. cpl1-8 significantly down-regulated genes.
Fold change based on FPKMs from 3 biological replicates. Significance based on Benjamini-Hochberg correction for multiple-testing, p < 0.05 adjusted by the False Discovery Rate (FDR).
Order based on fold change.
AGI	Symbol	Wild-type FPKM	cpl1-8 FPKM	log2(fold change)	FDR-adjusted p-value	Short description
AT3G13062		91.8611	45.9067	-1.00075	5e-05	Polyketide cyclase/dehydrase and lipid transport superfamily protein
AT1G65450		2.96	1.47721	-1.00272	0.00015	HXXXD-type acyl-transferase family protein
AT3G17609	HYH	41.6299	20.7389	-1.00528	5e-05	HY5-homolog
AT5G48850	ATSDI1	2.36231	1.17622	-1.00604	0.0021	Tetratricopeptide repeat (TPR)-like superfamily protein
AT2G38300		6.27754	3.11857	-1.00932	5e-05	myb-like HTH transcriptional regulator family protein
AT4G14550	IAA14	32.0165	15.8983	-1.00994	5e-05	indole-3-acetic acid inducible 14
AT4G01080	TBL26	3.13888	1.55775	-1.01078	5e-05	TRICHOME BIREFRINGENCE-LIKE 26
AT4G17970	ALMT12	14.6321	7.25993	-1.01111	5e-05	aluminum-activated, malate transporter 12
AT5G53486		3.79903	1.88133	-1.01388	0.0028	unknown
AT2G47370		7.04516	3.48787	-1.01429	5e-05	Calcium-dependent phosphotriesterase superfamily protein
AT1G11850		101.016	49.8101	-1.02008	5e-05	unknown
AT3G62930		14.7497	7.26929	-1.0208	5e-05	Thioredoxin superfamily protein
AT5G13580		1.10587	0.544808	-1.02137	0.00165	ABC-2 type transporter family protein
AT2G22810	ACS4	2.88771	1.42218	-1.02182	5e-05	1-aminocyclopropane-1-carboxylate synthase 4
AT3G54580		0.549878	0.270766	-1.02207	0.0035	Proline-rich extensin-like family protein
AT2G04032	ZIP7	2.21463	1.08957	-1.0233	0.00095	zinc transporter 7 precursor
AT5G23230	NIC2	3.02588	1.48856	-1.02344	0.00175	nicotinamidase 2
AT1G52030	MBP2	4.32674	2.12572	-1.02533	5e-05	myrosinase-binding protein 2
AT1G31710		15.9414	7.82816	-1.02603	5e-05	Copper amine oxidase family protein
AT3G19450	ATCAD4	99.1355	48.5988	-1.02848	5e-05	GroES-like zinc-binding alcohol dehydrogenase family protein
AT3G59580		1.76898	0.866939	-1.02891	5e-05	Plant regulator RWP-RK family protein
AT1G64400	LACS3	13.6776	6.70188	-1.02918	5e-05	AMP-dependent synthetase and ligase family protein
AT1G51440		3.03302	1.48329	-1.03196	0.0001	alpha/beta-Hydrolases superfamily protein
AT2G31990		1.88244	0.920588	-1.03198	0.00055	Exostosin family protein
AT1G71890	SUC5	1.28681	0.628655	-1.03346	0.00255	Major facilitator superfamily protein
AT5G38430		373.495	182.395	-1.03403	5e-05	Ribulose bisphosphate carboxylase (small chain) family protein
AT5G56810		1.73516	0.846535	-1.03543	0.00445	F-box/RNI-like/FBD-like domains-containing protein
AT3G27906		14.343	6.98952	-1.03708	5e-05	unknown
AT1G01250		5.94522	2.89382	-1.03876	0.0001	Integrase-type DNA-binding superfamily protein
AT1G58370	RXF12	3.31194	1.61194	-1.03888	5e-05	glycosyl hydrolase family 10 protein / carbohydrate-binding domain-containing protein
AT5G08070	TCP17	4.66963	2.27126	-1.03981	0.0009	TCP domain protein 17
AT5G14470		2.95268	1.43512	-1.04085	0.0003	GHMP kinase family protein
AT1G23040		19.3957	9.42107	-1.04178	5e-05	hydroxyproline-rich glycoprotein family protein
AT3G24520	HSFC1	12.9346	6.28263	-1.04179	5e-05	heat shock transcription factor C1
AT4G21380	RK3	1.08608	0.527181	-1.04276	0.00055	receptor kinase 3
AT5G63560		2.39813	1.16363	-1.04327	0.0003	HXXXD-type acyl-transferase family protein
AT1G32900		124.793	60.5229	-1.04398	5e-05	UDP-Glycosyltransferase superfamily protein
AT3G16670		28.1546	13.6511	-1.04435	5e-05	Pollen Ole e 1 allergen and extensin family protein
AT1G72930	TIR	26.9373	13.0572	-1.04476	5e-05	toll/interleukin-1 receptor-like
AT2G43620		12.5831	6.09552	-1.04567	5e-05	Chitinase family protein
AT4G25020		3.11558	1.5066	-1.04821	0.0001	D111/G-patch domain-containing protein
AT3G23090		5.50009	2.65832	-1.04894	5e-05	TPX2 (targeting protein for Xklp2) protein family
AT2G16630		16.0962	7.77932	-1.049	5e-05	Pollen Ole e 1 allergen and extensin family protein
AT5G61440	ACHT5	8.17647	3.94817	-1.05029	5e-05	atypical CYS HIS rich thioredoxin 5
AT3G28080		12.4536	6.01283	-1.05045	5e-05	nodulin MtN21 /EamA-like transporter family protein
AT1G07720	KCS3	73.5442	35.4855	-1.05138	5e-05	3-ketoacyl-CoA synthase 3
AT5G19850		34.8966	16.835	-1.05162	5e-05	alpha/beta-Hydrolases superfamily protein
AT5G42760		9.9396	4.79511	-1.05162	0.0005	Leucine carboxyl methyltransferase
AT5G25140	CYP71B13	11.7018	5.6451	-1.05166	5e-05	cytochrome P450, family 71, subfamily B, polypeptide 13
AT4G10060		53.9076	25.944	-1.05509	5e-05	Beta-glucosidase, GBA2 type family protein
AT1G02470		12.1836	5.85947	-1.0561	5e-05	Polyketide cyclase/dehydrase and lipid transport superfamily protein
AT2G41090		195.032	93.7447	-1.0569	5e-05	Calcium-binding EF-hand family protein
AT3G49070		1.63522	0.785544	-1.05772	0.00295	Protein of unknown function (DUF677)
AT1G45010		18.6052	8.89786	-1.06418	5e-05	TRAM, LAG1 and CLN8 (TLC) lipid-sensing domain containing protein
AT4G15550	IAGLU	77.4634	36.9996	-1.066	0.00065	indole-3-acetate beta-D-glucosyltransferase
AT5G24530	DMR6	24.8119	11.8379	-1.06762	5e-05	2-oxoglutarate (2OG) and Fe(II)-dependent oxygenase superfamily protein
AT1G09180	SARA1A	6.51458	3.10738	-1.06797	0.00015	secretion-associated RAS super family 1
AT5G44390		4.23832	2.02152	-1.06805	5e-05	FAD-binding Berberine family protein
AT1G03055		8.96045	4.26258	-1.07184	5e-05	unknown
AT1G64770	NDF2	102.367	48.6113	-1.07438	5e-05	NDH-dependent cyclic electron flow 1
AT2G41290	SSL2	13.5532	6.42132	-1.07769	5e-05	strictosidine synthase-like 2
AT4G17800		1.92963	0.913251	-1.07924	0.00075	Predicted AT-hook DNA-binding family protein
AT3G19710	BCAT4	144.375	68.1613	-1.08279	5e-05	branched-chain aminotransferase4
AT2G28050		8.35743	3.94386	-1.08345	5e-05	Pentatricopeptide repeat (PPR) superfamily protein
AT1G19450		48.1597	22.7193	-1.0839	5e-05	Major facilitator superfamily protein
AT4G30570		4.10796	1.93474	-1.08628	0.00015	Glucose-1-phosphate adenylyltransferase family protein
AT3G01550	PPT2	47.0716	22.1511	-1.08748	5e-05	phosphoenolpyruvate (pep)/phosphate translocator 2
AT5G55720		1.99216	0.937289	-1.08776	0.00085	Pectin lyase-like superfamily protein
AT1G26500		1.82456	0.858004	-1.08849	0.00075	Pentatricopeptide repeat (PPR) superfamily protein
AT5G35740		17.3849	8.17285	-1.08892	5e-05	Carbohydrate-binding X8 domain superfamily protein
AT3G18950		4.68217	2.20067	-1.08924	5e-05	Transducin/WD40 repeat-like superfamily protein
AT4G38420	sks9	22.2452	10.4514	-1.0898	5e-05	SKU5 similar 9
AT3G26320	CYP71B36	1.63003	0.765584	-1.09026	0.001	cytochrome P450, family 71, subfamily B, polypeptide 36
AT1G78530		3.08711	1.44263	-1.09755	0.0001	Protein kinase superfamily protein
AT1G73330	DR4	107.887	50.4124	-1.09768	5e-05	drought-repressed 4
AT5G18670	BMY3	105.229	49.1648	-1.09784	5e-05	beta-amylase 3
AT3G57010		2.72843	1.2743	-1.09837	0.0001	Calcium-dependent phosphotriesterase superfamily protein
AT5G59670		1.3469	0.628894	-1.09875	0.00015	Leucine-rich repeat protein kinase family protein
AT5G15970	KIN2	257.966	120.412	-1.0992	5e-05	stress-responsive protein (KIN2) / stress-induced protein (KIN2) / cold-responsive protein (COR6.6) / cold-regulated protein (COR6.6)
AT5G41900		7.79083	3.63604	-1.09941	5e-05	alpha/beta-Hydrolases superfamily protein
AT3G03820		26.0107	12.1358	-1.09984	0.0001	SAUR-like auxin-responsive protein family
AT3G61950		5.57737	2.60158	-1.1002	5e-05	basic helix-loop-helix (bHLH) DNA-binding superfamily protein
AT2G10931		3.74368	1.74587	-1.10051	0.0005	unknown
AT4G32340		29.5592	13.7008	-1.10935	5e-05	Tetratricopeptide repeat (TPR)-like superfamily protein
AT1G79470		4.26395	1.97309	-1.11173	5e-05	Aldolase-type TIM barrel family protein
AT1G80160		24.3875	11.2758	-1.11291	5e-05	Lactoylglutathione lyase / glyoxalase I family protein
AT3G27170	CLC-B	29.5273	13.6429	-1.1139	5e-05	chloride channel B
AT5G53200	TRY	4.35943	2.01353	-1.11441	0.00215	Homeodomain-like superfamily protein
AT2G24280		74.3936	34.2646	-1.11846	5e-05	alpha/beta-Hydrolases superfamily protein
AT5G06790		5.54333	2.54704	-1.12193	5e-05	unknown
AT4G17090	CT-BMY	107.005	49.0906	-1.12415	5e-05	chloroplast beta-amylase
AT1G70850	MLP34	17.894	8.20769	-1.12443	5e-05	MLP-like protein 34
AT4G19520		6.18821	2.83716	-1.12507	5e-05	disease resistance protein (TIR-NBS-LRR class) family
AT5G25190		40.4444	18.5363	-1.12559	5e-05	Integrase-type DNA-binding superfamily protein
AT1G66400	CML23	7.77413	3.56076	-1.1265	5e-05	calmodulin like 23
AT1G22690		163.736	74.7167	-1.13187	5e-05	Gibberellin-regulated family protein
AT4G30290	XTH19	14.3364	6.54112	-1.13208	5e-05	xyloglucan endotransglucosylase/hydrolase 19
AT5G60250		1.39056	0.633762	-1.13365	0.0002	zinc finger (C3HC4-type RING finger) family protein
AT4G25290		33.6961	15.3547	-1.1339	5e-05	DNA photolyases;DNA photolyases
AT2G39310	JAL22	137.542	62.6543	-1.13439	5e-05	jacalin-related lectin 22
AT1G68570		22.5242	10.2598	-1.13448	5e-05	Major facilitator superfamily protein
AT5G03350		64.9019	29.5605	-1.13459	5e-05	Legume lectin family protein
AT4G21930		6.30778	2.86548	-1.13836	5e-05	Protein of unknown function, DUF584
AT1G01520		16.9448	7.69667	-1.13854	5e-05	Homeodomain-like superfamily protein
AT5G59050		6.75056	3.06042	-1.14128	5e-05	unknown
AT1G67865		234.625	106.286	-1.1424	5e-05	unknown
AT3G27660	OLEO4	3.47442	1.57125	-1.14486	0.00045	oleosin 4
AT1G62870		0.69084	0.312382	-1.14504	0.0017	unknown
AT5G56230	PRA1.G2	5.82254	2.63229	-1.14533	0.00055	prenylated RAB acceptor 1.G2
AT5G39520		19.5626	8.77127	-1.15724	0.001	Protein of unknown function (DUF1997)
AT1G69490	NAP	86.5186	38.6584	-1.16223	5e-05	NAC-like, activated by AP3/PI
AT1G58520	RXW8	23.3768	10.4214	-1.16553	5e-05	lipases;hydrolases, acting on ester bonds
AT4G14690	ELIP2	2.19722	0.977589	-1.16838	0.00345	Chlorophyll A-B binding family protein
AT5G15950		84.0267	37.3586	-1.16941	5e-05	Adenosylmethionine decarboxylase family protein
AT3G14770		36.6533	16.2499	-1.17351	5e-05	Nodulin MtN3 family protein
AT4G13410	ATCSLA15	1.07873	0.47773	-1.17507	0.00265	Nucleotide-diphospho-sugar transferases superfamily protein
AT5G14740	CA2	1262.33	558.673	-1.17601	5e-05	carbonic anhydrase 2
AT3G27270		5.86117	2.59234	-1.17693	5e-05	TRAM, LAG1 and CLN8 (TLC) lipid-sensing domain containing protein
AT5G24980		13.6606	6.03811	-1.17786	0.00045	unknown
AT4G40010	SNRK2.7	1.73303	0.765615	-1.1786	0.0018	SNF1-related protein kinase 2.7
AT4G25280		21.1695	9.35087	-1.17882	5e-05	P-loop containing nucleoside triphosphate hydrolases superfamily protein
AT1G29560		1.445	0.637627	-1.18028	0.0001	Zinc finger C-x8-C-x5-C-x3-H type family protein
AT1G29640		7.00168	3.08631	-1.18182	5e-05	Protein of unknown function, DUF584
AT3G03480	CHAT	2.22205	0.979062	-1.18242	5e-05	acetyl CoA:(Z)-3-hexen-1-ol acetyltransferase
AT5G23020	IMS2	20.273	8.92975	-1.18287	5e-05	2-isopropylmalate synthase 2
AT1G48750		34.9411	15.2871	-1.19261	5e-05	Bifunctional inhibitor/lipid-transfer protein/seed storage 2S albumin superfamily protein
AT4G21440	MYB102	2.86046	1.24956	-1.19483	5e-05	MYB-like 102
AT3G48240		7.35591	3.20784	-1.1973	5e-05	Octicosapeptide/Phox/Bem1p family protein
AT3G28100		31.4899	13.7215	-1.19846	5e-05	nodulin MtN21 /EamA-like transporter family protein
AT1G62540	FMO GS-OX2	9.36176	4.04468	-1.21075	5e-05	flavin-monooxygenase glucosinolate S-oxygenase 2
AT1G04660		6.09584	2.63268	-1.21129	5e-05	glycine-rich protein
AT1G35710		7.41909	3.192	-1.21678	5e-05	Protein kinase family protein with leucine-rich repeat domain
AT2G33380	RD20	107.502	46.1503	-1.21995	5e-05	Caleosin-related family protein
AT3G59670		10.2424	4.39431	-1.22084	5e-05	unknown
AT2G35760		15.1456	6.49197	-1.22217	5e-05	Uncharacterised protein family (UPF0497)
AT3G44550	FAR5	1.85693	0.795571	-1.22285	0.00025	fatty acid reductase 5
AT2G37900		2.63443	1.12846	-1.22313	0.0001	Major facilitator superfamily protein
AT1G18940		1.12587	0.481271	-1.22612	0.0023	Nodulin-like / Major Facilitator Superfamily protein
AT4G13210		1.19274	0.509101	-1.22826	0.00095	Pectin lyase-like superfamily protein
AT3G24460		2.13291	0.907294	-1.23318	5e-05	Serinc-domain containing serine and sphingolipid biosynthesis protein
AT1G23200		5.62511	2.38305	-1.23907	5e-05	Plant invertase/pectin methylesterase inhibitor superfamily
AT1G11190	BFN1	2.74077	1.16057	-1.23975	0.0001	bifunctional nuclease i
AT1G19400		54.241	22.9033	-1.24382	5e-05	Erythronate-4-phosphate dehydrogenase family protein
AT5G42530		903.605	380.598	-1.24742	5e-05	unknown
AT5G51720		122.036	51.2627	-1.25133	5e-05	2 iron, 2 sulfur cluster binding
AT1G09480		1.61532	0.678008	-1.25244	0.0018	NAD(P)-binding Rossmann-fold superfamily protein
AT1G66280	BGLU22	1.44896	0.603712	-1.26308	0.0005	Glycosyl hydrolase superfamily protein
AT5G50915		7.0613	2.94163	-1.26332	5e-05	basic helix-loop-helix (bHLH) DNA-binding superfamily protein
AT2G33385	arpc2b	0.931083	0.387203	-1.26582	0.00525	actin-related protein C2B
AT1G55180	PLDEPSILON	0.908739	0.375765	-1.27403	0.0005	phospholipase D alpha 4
AT5G52310	LTI78	38.1359	15.7547	-1.27537	5e-05	low-temperature-responsive protein 78 (LTI78) / desiccation-responsive protein 29A (RD29A)
AT2G45830	DTA2	4.05152	1.67007	-1.27855	5e-05	downstream target of AGL15 2
AT2G35820		36.4516	14.9934	-1.28165	5e-05	ureidoglycolate hydrolases
AT1G02950	GSTF4	4.39873	1.80907	-1.28184	5e-05	glutathione S-transferase F4
AT3G24420		42.0567	17.2571	-1.28515	5e-05	alpha/beta-Hydrolases superfamily protein
AT2G29450	GSTU5	181.974	74.4449	-1.28949	5e-05	glutathione S-transferase tau 5
AT4G30450		10.0434	4.10102	-1.29219	5e-05	glycine-rich protein
AT3G06520		2.32385	0.948168	-1.2933	5e-05	agenet domain-containing protein
AT4G16690	MES16	56.3213	22.9034	-1.29812	5e-05	methyl esterase 16
AT1G10370	ERD9	88.3203	35.8701	-1.29996	5e-05	Glutathione S-transferase family protein
AT1G65490		175.755	71.3183	-1.30123	5e-05	unknown
AT5G45650		3.33436	1.35077	-1.30363	5e-05	subtilase family protein
AT1G26560	BGLU40	25.1852	10.1558	-1.31027	5e-05	beta glucosidase 40
AT1G52855		6.11709	2.46354	-1.31211	0.0003	unknown
AT3G22740	HMT3	10.0665	4.04414	-1.31565	5e-05	homocysteine S-methyltransferase 3
AT4G18490		0.981424	0.394005	-1.31666	0.0003	unknown
AT1G34060		9.31463	3.72745	-1.32131	5e-05	Pyridoxal phosphate (PLP)-dependent transferases superfamily protein
AT1G63710	CYP86A7	1.48561	0.592856	-1.3253	0.00025	cytochrome P450, family 86, subfamily A, polypeptide 7
AT4G17220	MAP70-5	0.622376	0.246737	-1.33481	0.00455	microtubule-associated proteins 70-5
AT1G72140		5.74417	2.27554	-1.33589	5e-05	Major facilitator superfamily protein
AT4G02810		1.44908	0.572393	-1.34006	0.0014	Protein of unknown function (DUF3049)
AT5G38030		1.09675	0.428613	-1.35549	0.0002	MATE efflux family protein
AT1G35560		12.1116	4.70956	-1.36272	5e-05	TCP family transcription factor
AT4G03230		3.78186	1.46936	-1.3639	5e-05	S-locus lectin protein kinase family protein
AT1G33930		1.63067	0.632142	-1.36714	0.00115	P-loop containing nucleoside triphosphate hydrolases superfamily protein
AT5G41080		22.0815	8.5266	-1.3728	5e-05	PLC-like phosphodiesterases superfamily protein
AT2G27420		11.5996	4.4768	-1.37353	5e-05	Cysteine proteinases superfamily protein
AT4G24540	AGL24	11.507	4.40351	-1.38579	5e-05	AGAMOUS-like 24
AT2G22920	SCPL12	1.94166	0.742897	-1.38606	0.0001	serine carboxypeptidase-like 12
AT4G05100	MYB74	3.54741	1.34973	-1.3941	5e-05	myb domain protein 74
AT2G41510	CKX1	2.76741	1.04983	-1.39838	5e-05	cytokinin oxidase/dehydrogenase 1
AT5G10946		11.3355	4.28443	-1.40368	5e-05	unknown
AT5G07690	MYB29	15.7565	5.91741	-1.41291	5e-05	myb domain protein 29
AT3G55710		14.5068	5.44265	-1.41435	5e-05	UDP-Glycosyltransferase superfamily protein
AT3G55580		1.08233	0.403	-1.42529	0.00055	Regulator of chromosome condensation (RCC1) family protein
AT2G06050	OPR3	15.4618	5.75476	-1.42588	5e-05	oxophytodienoate-reductase 3
AT4G22390		1.27435	0.474024	-1.42673	0.00085	F-box associated ubiquitination effector family protein
AT4G13290	CYP71A19	0.915345	0.339965	-1.42893	0.00055	cytochrome P450, family 71, subfamily A, polypeptide 19
AT5G54230	MYB49	1.09835	0.407364	-1.43095	0.003	myb domain protein 49
AT4G24150	GRF8	1.2735	0.470545	-1.43639	0.00075	growth-regulating factor 8
AT5G65430	GRF8	1.2735	0.470545	-1.43639	0.00075	general regulatory factor 8
AT4G39510	CYP96A12	13.0944	4.82885	-1.4392	5e-05	cytochrome P450, family 96, subfamily A, polypeptide 12
AT1G29720		3.65806	1.33942	-1.44947	5e-05	Leucine-rich repeat transmembrane protein kinase
AT3G28270		56.6879	20.7293	-1.45137	5e-05	Protein of unknown function (DUF677)
AT2G02350	SKIP3	1.62715	0.594773	-1.45194	0.0008	SKP1 interacting partner 3
AT1G02205	CER1	64.9301	23.667	-1.45601	5e-05	Fatty acid hydroxylase superfamily
AT5G48950		1.78221	0.648211	-1.45914	0.0033	Thioesterase superfamily protein
AT4G26260	MIOX4	2.7128	0.986025	-1.46009	5e-05	myo-inositol oxygenase 4
AT5G08640	FLS1	4.34584	1.57006	-1.46882	5e-05	flavonol synthase 1
AT4G22590		7.66431	2.7679	-1.46936	5e-05	Haloacid dehalogenase-like hydrolase (HAD) superfamily protein
AT4G16563		3.93387	1.41519	-1.47496	5e-05	Eukaryotic aspartyl protease family protein
AT2G21080		13.8706	4.9334	-1.49137	5e-05	unknown
AT4G14060		1.52354	0.538129	-1.5014	0.0051	Polyketide cyclase/dehydrase and lipid transport superfamily protein
AT1G65480	FT	5.94926	2.09199	-1.50784	5e-05	PEBP (phosphatidylethanolamine-binding protein) family protein
AT1G27940	PGP13	1.0676	0.373774	-1.51414	5e-05	P-glycoprotein 13
AT1G74810	BOR5	4.71637	1.64458	-1.51995	5e-05	HCO3- transporter family
AT2G26040	PYL2	4.42235	1.53147	-1.5299	0.00035	PYR1-like 2
AT2G19800	MIOX2	20.8917	7.21903	-1.53305	5e-05	myo-inositol oxygenase 2
AT1G24470	KCR2	1.32317	0.453878	-1.54362	0.00145	beta-ketoacyl reductase 2
AT1G60270	BGLU6	12.8946	4.41323	-1.54686	5e-05	beta glucosidase 6
AT1G34010		14.2233	4.81359	-1.56307	5e-05	unknown
AT3G51240	F3H	19.6334	6.64328	-1.56334	5e-05	flavanone 3-hydroxylase
AT2G21430		2.48924	0.839524	-1.56807	5e-05	Papain family cysteine protease
AT4G01910		1.5051	0.50588	-1.57299	5e-05	Cysteine/Histidine-rich C1 domain family protein
AT5G43290	WRKY49	1.32858	0.445177	-1.57744	0.00105	WRKY DNA-binding protein 49
AT1G17960		1.18626	0.393617	-1.59156	0.00025	Threonyl-tRNA synthetase
AT2G29995		4.39403	1.45415	-1.59537	0.00035	unknown
AT4G36105		1.88991	0.62424	-1.59815	0.0005	unknown
AT5G46260		0.739469	0.2438	-1.60079	5e-05	disease resistance protein (TIR-NBS-LRR class) family
AT2G46970	PIL1	25.9734	8.55495	-1.6022	5e-05	phytochrome interacting factor 3-like 1
AT1G31835		8.22832	2.70848	-1.60311	5e-05	unknown
AT3G56290		152.881	50.2314	-1.60575	5e-05	unknown
AT5G41690		1.27263	0.41676	-1.61052	5e-05	RNA-binding (RRM/RBD/RNP motifs) family protein
AT2G32530	CSLB03	20.4987	6.69249	-1.61492	5e-05	cellulose synthase-like B3
AT2G25510		443.636	144.819	-1.61513	5e-05	unknown
AT1G65060	4CL3	5.59344	1.82424	-1.61644	5e-05	4-coumarate:CoA ligase 3
AT3G59880		5.83334	1.88457	-1.63009	5e-05	unknown
AT4G13575		65.4645	20.8929	-1.6477	5e-05	unknown
AT5G58770		46.3773	14.7298	-1.65468	5e-05	Undecaprenyl pyrophosphate synthetase family protein
AT5G52790		0.555699	0.176311	-1.65618	0.00465	CBS domain-containing protein with a domain of unknown function (DUF21)
AT1G05100	MAPKKK18	1.27977	0.405254	-1.65899	0.0005	mitogen-activated protein kinase kinase kinase 18
AT1G11070		0.630143	0.19541	-1.68918	0.00055	similar to hydroxyproline-rich glycoprotein family protein
AT4G22517		74.1785	22.8289	-1.70014	5e-05	Bifunctional inhibitor/lipid-transfer protein/seed storage 2S albumin superfamily protein
AT3G46650		1.28236	0.392931	-1.70645	0.0001	UDP-Glycosyltransferase superfamily protein
AT4G29990		1.86392	0.560293	-1.73409	5e-05	Leucine-rich repeat transmembrane protein kinase protein
AT4G01920		1.13156	0.337722	-1.7444	0.0001	Cysteine/Histidine-rich C1 domain family protein
AT5G42250		10.3706	3.08856	-1.7475	5e-05	Zinc-binding alcohol dehydrogenase family protein
AT5G38020		5.21066	1.54943	-1.74973	5e-05	S-adenosyl-L-methionine-dependent methyltransferases superfamily protein
AT4G14400	ACD6	32.5411	9.67096	-1.75053	5e-05	ankyrin repeat family protein
AT1G50180		1.27633	0.378651	-1.75306	5e-05	NB-ARC domain-containing disease resistance protein
AT1G20470		8.02904	2.37896	-1.7549	0.00015	SAUR-like auxin-responsive protein family
AT2G32290	BAM6	4.04184	1.18637	-1.76846	5e-05	beta-amylase 6
AT3G44860	FAMT	0.849944	0.249365	-1.76911	0.00305	farnesoic acid carboxyl-O-methyltransferase
AT3G46700		1.44709	0.422612	-1.77575	5e-05	UDP-Glycosyltransferase superfamily protein
AT5G54190	PORA	2.84085	0.828785	-1.77725	5e-05	protochlorophyllide oxidoreductase A
AT4G31870	GPX7	3.63362	1.05861	-1.77923	5e-05	glutathione peroxidase 7
AT3G21660		1.13652	0.329006	-1.78843	0.00045	UBX domain-containing protein
AT3G23480		6.72524	1.9444	-1.79026	5e-05	Cyclopropane-fatty-acyl-phospholipid synthase
AT2G06255	ELF4-L3	1.99376	0.576434	-1.79027	0.00075	ELF4-like 3
AT5G15180		1.23909	0.357142	-1.79471	0.0009	Peroxidase superfamily protein
AT4G06534		4.37781	1.25314	-1.80466	5e-05	unknown
AT5G27890		1.79088	0.512475	-1.80511	5e-05	similar to myosin heavy chain-related
AT5G54610	ANK	3.47477	0.977967	-1.82906	5e-05	ankyrin
AT4G33905		0.967553	0.270143	-1.84061	0.00305	Peroxisomal membrane 22 kDa (Mpv17/PMP22) family protein
AT2G23000	scpl10	23.9087	6.65358	-1.84533	5e-05	serine carboxypeptidase-like 10
AT3G22840	ELIP1	5.61748	1.55061	-1.85709	5e-05	Chlorophyll A-B binding family protein
AT5G48010	THAS1	0.63512	0.17286	-1.87743	0.0003	thalianol synthase 1
AT2G01520	MLP328	7.14055	1.92606	-1.89038	5e-05	MLP-like protein 328
AT1G01060	LHY	190.984	51.323	-1.89577	5e-05	Homeodomain-like superfamily protein
AT1G02820		58.9109	15.7465	-1.90351	5e-05	Late embryogenesis abundant 3 (LEA3) family protein
AT4G19430		8.19979	2.15508	-1.92785	5e-05	unknown
AT5G13320	PBS3	2.68326	0.703222	-1.93194	5e-05	Auxin-responsive GH3 family protein
AT1G16410	CYP79F1	89.8449	23.467	-1.9368	5e-05	cytochrome p450 79f1
AT4G29930		0.890849	0.231908	-1.94163	0.0016	basic helix-loop-helix (bHLH) DNA-binding superfamily protein
AT5G59590	UGT76E2	0.631936	0.162674	-1.95779	0.0026	UDP-glucosyl transferase 76E2
AT4G34060	DML3	1.27932	0.325818	-1.97323	5e-05	demeter-like protein 3
AT1G52570	PLDALPHA2	0.793654	0.201466	-1.97797	5e-05	phospholipase D alpha 2
AT3G13065	SRF4	4.72545	1.18698	-1.99315	0.00055	STRUBBELIG-receptor family 4
AT5G07640		0.705011	0.176874	-1.99493	0.0038	RING/U-box superfamily protein
AT4G31910		6.35945	1.59187	-1.99818	5e-05	HXXXD-type acyl-transferase family protein
AT4G31370	FLA5	3.58923	0.896283	-2.00165	5e-05	FASCICLIN-like arabinogalactan protein 5 precursor
AT5G45840		0.977152	0.240664	-2.02156	5e-05	Leucine-rich repeat protein kinase family protein
AT1G08630	THA1	6.90086	1.6835	-2.03531	5e-05	threonine aldolase 1
AT5G44575		7.75952	1.88437	-2.04189	0.0001	unknown
AT5G04190	PKS4	33.8811	8.00197	-2.08205	5e-05	phytochrome kinase substrate 4
AT5G37550		1.04928	0.246333	-2.09072	0.0032	unknown
AT3G62820		69.7852	16.1208	-2.114	5e-05	Plant invertase/pectin methylesterase inhibitor superfamily protein
AT3G21500	DXPS1	0.54527	0.124187	-2.13446	0.0014	1-deoxy-D-xylulose 5-phosphate synthase 1
AT5G41070	DRB5	10.8342	2.45873	-2.13961	5e-05	dsRNA-binding protein 5
AT5G66630	DAR5	1.09527	0.247567	-2.1454	5e-05	DA1-related protein 5
AT4G17030	EXLB1	5.28046	1.19354	-2.14542	5e-05	expansin-like B1
AT5G60910	AGL8	1.47935	0.33236	-2.15415	0.00025	AGAMOUS-like 8
AT5G42800	DFR	0.605812	0.135431	-2.16131	0.00455	dihydroflavonol 4-reductase
AT2G32160		5.91502	1.32002	-2.16382	5e-05	S-adenosyl-L-methionine-dependent methyltransferases superfamily protein
AT2G46940		1.67226	0.369986	-2.17626	0.00045	unknown
AT5G13170	SAG29	5.33371	1.17748	-2.17944	5e-05	senescence-associated gene 29
AT4G17470		2.2734	0.501403	-2.18081	5e-05	alpha/beta-Hydrolases superfamily protein
AT3G28750		0.765888	0.167249	-2.19513	0.00445	unknown
AT5G07700	MYB76	2.78047	0.604906	-2.20054	5e-05	myb domain protein 76
AT4G06536		4.18867	0.902432	-2.2146	0.00015	SPla/RYanodine receptor (SPRY) domain-containing protein
AT5G13930	TT4	36.2953	7.70471	-2.23597	5e-05	Chalcone and stilbene synthase family protein
AT3G19720	ARC5	37.1145	7.86584	-2.23831	5e-05	P-loop containing nucleoside triphosphate hydrolases superfamily protein
AT2G31830		0.649394	0.137283	-2.24194	5e-05	endonuclease/exonuclease/phosphatase family protein
AT1G14240		0.828519	0.165482	-2.32386	0.0002	GDA1/CD39 nucleoside phosphatase family protein
AT1G23760	JP630	0.596059	0.11892	-2.32547	0.00065	BURP domain-containing protein
AT3G47030		0.639312	0.124892	-2.35584	0.00315	F-box and associated interaction domains-containing protein
AT5G61350		1.04103	0.202086	-2.36497	5e-05	Protein kinase superfamily protein
AT5G37990		3.79249	0.71824	-2.40061	5e-05	S-adenosyl-L-methionine-dependent methyltransferases superfamily protein
AT4G35190		3.98748	0.735492	-2.43869	5e-05	Putative lysine decarboxylase family protein
AT3G27025		3.70937	0.662394	-2.48541	5e-05	unknown
AT3G22231	PCC1	90.8794	15.1336	-2.5862	5e-05	pathogen and circadian controlled 1
AT3G22235		37.8514	6.05456	-2.64425	5e-05	similar to pathogen and circadian controlled 1
AT1G04220	KCS2	14.9355	2.35499	-2.66495	5e-05	3-ketoacyl-CoA synthase 2
AT1G02190		0.453558	0.071184	-2.67166	0.0018	Fatty acid hydroxylase superfamily
AT5G24150	SQP1	64.6754	9.45136	-2.77462	5e-05	FAD/NAD(P)-binding oxidoreductase family protein
AT3G01510	LSF1	10.7321	1.43444	-2.90337	5e-05	like SEX4 1
AT1G16090	WAKL7	4.52407	0.582872	-2.95637	5e-05	wall associated kinase-like 7
AT1G42560	MLO9	1.53645	0.193735	-2.98745	0.0001	Seven transmembrane MLO family protein
AT3G01500	CA1	2833.73	340.675	-3.05623	5e-05	carbonic anhydrase 1
AT1G26790		2.86606	0.336438	-3.09066	5e-05	Dof-type zinc finger DNA-binding family protein
AT1G31690		0.564343	0.0639439	-3.14169	0.0032	Copper amine oxidase family protein
AT5G37300	WSD1	3.57685	0.399161	-3.16365	5e-05	O-acyltransferase (WSD1-like) family protein
AT1G45201	TLL1	75.3069	8.31469	-3.17905	5e-05	triacylglycerol lipase-like 1
AT5G01320		1.23543	0.134894	-3.19512	5e-05	Thiamine pyrophosphate dependent pyruvate decarboxylase family protein
AT5G24155		27.8139	2.31512	-3.58665	5e-05	FAD/NAD(P)-binding oxidoreductase family protein
AT5G46500		4.18619	0.100333	-5.38276	0.00265	similar to disease resistance protein (TIR-NBS-LRR class) family

## Sheet: Table S4
Supplemental Table S4. Primers used for construct generation, mapping and qRT-PCR.
Markers for mapping were selected from TAIR.
Primer ID	Gene Locus (AGI)	Function	Forward primer sequence (5'-3')	Reverse primer sequence (5'-3')
CPL1_promoter-F	At4g21670	Overexpression construct	GGGGACAAGTTTGTACAAAAAAGCAGGCTTCcggcttttgtacgtaacggt
CPL1_3UTR-R	At4g21670	Overexpression construct		GGGGACCACTTTGTACAAGAAAGCTGGGTTtgatcatcatttggcgaaga
NGA8	Chromosome 4	SSLP marker	GAGGGCAAATCTTTATTTCGG	TGGCTTTCGTTTATAAACATCC
CIW7		SSLP marker	AATTTGGAGATTAGCTGGAAT	CCATGTTGATGATAAGCACAA
ACT-8	At1g49240	qRT-PCR reference		GAGGATAGCATGTGGAACTGAGAA
ACT-2	At3g18780	qRT-PCR reference		GATGGCATGGAGGAAGAGAGAAAC
ACT-7	At5g09810	qRT-PCR reference		GAGGAAGAGCATTCCCCTCGTA
ACTuni		qRT-PCR reference	AGTGGTCGTACAACCGGTATTGT
PR4	At3g04720	qRT-PCR	TGCTACATCCAAATCCAAGCCT	CGGCAAGTGTTTAAGGGTGAAG
AOC2	AT3G25770	qRT-PCR	TCTCTCCCAAAACGGGAATA	AAGAATCTTGGGGCTGTGTC
GSTF6	At1g02930	qRT-PCR	GTCGACTTTGAATTCGTTCATG	CCTTGCCAGTTGAGAGAAGG
GSTF7	At1g02920	qRT-PCR	CCACCTTGCTTTAAGAACAAAGTC	TTGGAGCCAAGGGAGACAAGTTGG
Thioredoxin	AT1G52990	qRT-PCR	TACCCCTCCTCCTACGGATT	AGTATGGGGATCATGTCACG
